# Supplementary material for: A Fine Regulation of the Hippocampal Thyroid Signalling Protects Hypothyroid Mice against Glial Cell Activation
Source: Int J Mol Sci. 2022 Oct 8;23(19):11938. doi: 10.3390/ijms231911938 (PMC9569489; doi:10.3390/ijms231911938)
Supplement: Supplementary file 1 [file ijms-23-11938-s001.zip]

Archive with 1 entries (1 files):
- ijms-1895532-supplementary.pdf
